# Supplementary material for: Mice Lacking PLAP-1/Asporin Show Alteration of Periodontal Ligament Structures and Acceleration of Bone Loss in Periodontitis
Source: Int J Mol Sci. 2023 Nov 5;24(21):15989. doi: 10.3390/ijms242115989 (PMC10649079; doi:10.3390/ijms242115989)
Supplement: Supplementary file 1 [file ijms-24-15989-s001.zip]

Archive with 1 entries (1 files):
- ijms-2644249-supplementary.pdf
